# Supplementary material for: Energy and time optimal trajectories in exploratory jumps of the spider Phidippus regius
Source: Sci Rep. 2018 May 8;8:7142. doi: 10.1038/s41598-018-25227-9 (PMC5940701; doi:10.1038/s41598-018-25227-9)
Supplement: Supplementary file 3 — Supplementary Dataset S3 [file 41598_2018_25227_MOESM3_ESM.xlsx]

## Sheet: Title Page
		Supplementary Dataset S3 for the Paper:
		Energy and time optimal trajectories in exploratory jumps of the spider Phidippus regius
		Authors: Mostafa R. A. Nabawy1, Girupakaran Sivalingam1, Russell J. Garwood2,3, William J. Crowther1, and William I. Sellers2
		1 School of Mechanical, Aerospace and Civil Engineering, The University of Manchester, Manchester M13 9PL, UK
		2 School of Earth and Environmental Sciences, The University of Manchester, Manchester M13 9PL, UK
		3 Department of Earth Sciences, The Natural History Museum, Cromwell Road, London SW7 5BD, UK
		Supplementary Dataset S3: Full data of the jumping characteristics of spiders and other insects. This Excel file contains 4 data sheets for: (1) Jumping data for each of the 15 jumping tasks performed by Phidippus regius. (2) Comparison of the jumping performance of Phidippus regius against other spiders. (3) Jumping data for the ‘muscle contraction’ group. (4) Jumping data for the ‘catapult mech…

## Sheet: Regius
					Morphology		Kinematics				Kinetics		Drag Estimation				Jumping Energetics
S/N	Animal	Species	Gap x-Distance, x (mm)	Gap y-Distance, y (mm)	Body Mass, m (mg)	Body Length, L (mm)	Take-off Velocity, v (m/sec)	Time to Take-off, t (ms)	Take-off Angle, θ (deg)	Acceleration, a (m/sec2) [a=v/t]	g-force, g-f [g-f=a/9.81]	Force at Take-off, F (mN) [F=ma]	Reynolds Number at Take-off	Drag Coefficient	Drag Force at Take-off (mN)	Drag Force to Spider Weight (%)	Kinetic Energy, KE (μJ) [KE=0.5mv2]	Jumping Power, P (mW) [P=KE/t]	Power / Mass, SP (W/kg) [P/m]
1	Spider	Phidippus regius	30	30	150	15	0.82	19.0625	46	43.0164	4.38629	6.45246	846.489	0.627725	0.0456852	3.10562	50.43	2.64551	17.6367
2	Spider	Phidippus regius	30	15	150	15	0.82	23.125	22.5	35.4595	3.61573	5.31892	846.489	0.627725	0.0456852	3.10562	50.43	2.18076	14.5384
3	Spider	Phidippus regius	30	0	150	15	0.571	24.0625	14.5	23.7299	2.41969	3.55948	589.445	0.678072	0.0239291	1.62667	24.4531	1.01623	6.77488
4	Spider	Phidippus regius	30	-15	150	15	0.567	27.8125	-2.5	20.3865	2.07877	3.05798	585.316	0.679162	0.023633	1.60654	24.1117	0.866937	5.77958
5	Spider	Phidippus regius	30	-30	150	15	0.519	31.5625	-10.5	16.4436	1.67672	2.46653	535.765	0.693278	0.0202125	1.37402	20.2021	0.640066	4.2671
6	Spider	Phidippus regius	45	30	150	15	0.961	18.75	53.5	51.2533	5.2262	7.688	992.044	0.608826	0.0608582	4.13706	69.2641	3.69408	24.6272
7	Spider	Phidippus regius	45	15	150	15	0.908	19.0625	31	47.6328	4.85702	7.14492	937.331	0.615383	0.0549156	3.73309	61.8348	3.24379	21.6253
8	Spider	Phidippus regius	45	0	150	15	0.838	21.875	18	38.3086	3.90625	5.74629	865.07	0.625033	0.0475083	3.22955	52.6683	2.40769	16.0513
9	Spider	Phidippus regius	45	-15	150	15	0.767	23.125	4	33.1676	3.38203	4.97514	791.777	0.636225	0.0405116	2.75393	44.1217	1.90796	12.7198
10	Spider	Phidippus regius	45	-30	150	15	0.7255	22.8125	1.5	31.8027	3.24286	4.77041	748.936	0.643561	0.0366643	2.49239	39.4763	1.73047	11.5364
11	Spider	Phidippus regius	60	0	150	15	0.952	20.625	26.5	46.1576	4.70659	6.92364	982.753	0.609899	0.0598288	4.06708	67.9728	3.29565	21.971
12	Spider	Phidippus regius	60	-15	150	15	0.873	23.4375	10.5	37.248	3.7981	5.5872	901.201	0.620055	0.051149	3.47704	57.1597	2.43881	16.2588
13	Spider	Phidippus regius	60	-30	150	15	0.859	22.1875	10	38.7155	3.94774	5.80732	886.749	0.622008	0.0496776	3.37702	55.3411	2.49425	16.6283
14	Spider	Phidippus regius	75	-15	150	15	0.965	18.125	37	53.2414	5.42892	7.98621	996.173	0.608355	0.0613183	4.16834	69.8419	3.85334	25.689
15	Spider	Phidippus regius	75	-30	150	15	0.909	19.0625	6.5	47.6852	4.86237	7.15279	938.364	0.615253	0.055025	3.74053	61.9711	3.25094	21.6729
												Mean	829.593	0.634037	Mean	3.0663
												STD	151.863	0.0275939	Max	4.16834

## Sheet: Spiders- Max level jump
				Morphology	Kinematics				Kinetics		Jumping Energetics
S/N	Animal	Species	Reported Level Jump Distance, R (mm)	Body Mass, m (mg)	Take-off Velocity, v (m/sec)	Time to Take-off, t (ms)	Take-off angle, θ (deg)	Acceleration, a (m/sec2) [a=v/t]	g-force, g-f [g-f=a/9.81]	Force at Take-off, F (mN) [F=ma]	Kinetic Energy, KE (μJ) [KE=0.5mv2]	Jumping Power, P (mW) [P=KE/t]	Power / Mass, SP (W/kg) [P/m]
1	Spider	Sitticus pubescens	50	10	0.67	13.06	12	51.3017	5.23113	0.513017	2.2445	0.171861	17.1861
2	Spider	Phidippus princeps	60	150	0.83	16.145	22	51.4091	5.24208	7.71137	51.6675	3.20022	21.3348
3	Spider	Phidippus regius	60	150	0.952	20.625	26.5	46.1576	4.70659	6.92364	67.9728	3.29565	21.971

## Sheet: Muscle
			Morphology	Kinematics				Kinetics		Jumping Energetics
S/N	Animal	Species	Body Mass, m (mg)	Take-off Velocity, v (m/sec)	Time to Take-off, t (ms)	Take-off angle, θ (deg)	Acceleration, a (m/sec2) [a=v/t]	g-force, g-f [g-f=a/9.81]	Force at Take-off, F (mN) [F=ma]	Kinetic Energy, KE (μJ) [KE=0.5mv2]	Jumping Power, P (mW) [P=KE/t]	Power / Mass, SP (W/kg) [P/m]	Comment	Reference
1	Spider	Sitticus pubescens	10	0.67	13.06	12	51.3017	5.23113	0.513017	2.2445	0.171861	17.1861	data based on highest take-off velocity value - level jump	Parry, D. A., & Brown, R. H. J. (1959). The jumping mechanism of salticid spiders. Journal of Experimental Biology, 36(4), 654-664.
2	Spider	Phidippus princeps	150	0.83	16.145	22	51.4091	5.24208	7.71137	51.6675	3.20022	21.3348	data based on highest take-off velocity value - level jump	Hill, D. E. (2006). Targeted jumps by salticid spiders (Araneae, Salticidae, Phidippus). Version 9, 1-28.
3	Spider	Phidippus regius	150	0.952	20.625	26.5	46.1576	4.70659	6.92364	67.9728	3.29565	21.971	data based on highest take-off velocity value - level jump	Current study
4	Mantise	Stagmomantis theophila-1st Instar	6.8	0.65	20.7	36.6	31.401	3.20189	0.213527	1.4365	0.0693961	10.2053	data based on mean values	Sutton, G. P., Doroshenko, M., Cullen, D. A., & Burrows, M. (2016). Take-off speed in jumping mantises depends on body size and a power-limited mechanism. Journal of Experimental Biology, 219(14), 2127-2136.
5	Mantise	Stagmomantis theophila-2nd Instar	10	0.68	20.6	27.1	33.0097	3.36593	0.330097	2.312	0.112233	11.2233	data based on mean values	Sutton, G. P., Doroshenko, M., Cullen, D. A., & Burrows, M. (2016). Take-off speed in jumping mantises depends on body size and a power-limited mechanism. Journal of Experimental Biology, 219(14), 2127-2136.
6	Mantise	Stagmomantis theophila-3rd Instar	33.2	0.77	24.9	31.8	30.9237	3.15323	1.02667	9.84214	0.395267	11.9056	data based on mean values	Sutton, G. P., Doroshenko, M., Cullen, D. A., & Burrows, M. (2016). Take-off speed in jumping mantises depends on body size and a power-limited mechanism. Journal of Experimental Biology, 219(14), 2127-2136.
7	Mantise	Stagmomantis theophila-4th Instar	50.5	0.92	26.2	34.4	35.1145	3.58056	1.77328	21.3716	0.81571	16.1527	data based on mean values	Sutton, G. P., Doroshenko, M., Cullen, D. A., & Burrows, M. (2016). Take-off speed in jumping mantises depends on body size and a power-limited mechanism. Journal of Experimental Biology, 219(14), 2127-2136.
8	Mantise	Stagmomantis theophila-5th Instar	85.7	0.82	32.5	49.1	25.2308	2.57273	2.16228	28.8123	0.886534	10.3446	data based on mean values	Sutton, G. P., Doroshenko, M., Cullen, D. A., & Burrows, M. (2016). Take-off speed in jumping mantises depends on body size and a power-limited mechanism. Journal of Experimental Biology, 219(14), 2127-2136.
9	Mantise	Stagmomantis theophila-6th Instar-male	129	1	35.7	40.7	28.0112	2.85625	3.61345	64.5	1.80672	14.0056	data based on mean values	Sutton, G. P., Doroshenko, M., Cullen, D. A., & Burrows, M. (2016). Take-off speed in jumping mantises depends on body size and a power-limited mechanism. Journal of Experimental Biology, 219(14), 2127-2136.
10	Mantise	Stagmomantis theophila-6th Instar-female	193.6	1	39.1	36.7	25.5754	2.60788	4.95141	96.8	2.4757	12.7877	data based on mean values	Sutton, G. P., Doroshenko, M., Cullen, D. A., & Burrows, M. (2016). Take-off speed in jumping mantises depends on body size and a power-limited mechanism. Journal of Experimental Biology, 219(14), 2127-2136.
11	Mantise	Stagmomantis theophila-7th Instar-male	279.6	1	35.7	43.2	28.0112	2.85625	7.83193	139.8	3.91597	14.0056	data based on mean values	Sutton, G. P., Doroshenko, M., Cullen, D. A., & Burrows, M. (2016). Take-off speed in jumping mantises depends on body size and a power-limited mechanism. Journal of Experimental Biology, 219(14), 2127-2136.
12	Mantise	Stagmomantis theophila-7th Instar-female	400.2	1	39.1	34.8	25.5754	2.60788	10.2353	200.1	5.11765	12.7877	data based on mean values	Sutton, G. P., Doroshenko, M., Cullen, D. A., & Burrows, M. (2016). Take-off speed in jumping mantises depends on body size and a power-limited mechanism. Journal of Experimental Biology, 219(14), 2127-2136.
13	Mantise	Stagmomantis theophila-8th Instar-female	626.7	1.21	35.3	30.7	34.2776	3.49522	21.4818	458.776	12.9965	20.738	data based on mean values	Sutton, G. P., Doroshenko, M., Cullen, D. A., & Burrows, M. (2016). Take-off speed in jumping mantises depends on body size and a power-limited mechanism. Journal of Experimental Biology, 219(14), 2127-2136.
14	Mantise	Stagmomantis theophila-Adult male	313.3	1.06	39.4	39.9	26.9036	2.7433	8.42888	176.012	4.46731	14.2589	data based on mean values	Sutton, G. P., Doroshenko, M., Cullen, D. A., & Burrows, M. (2016). Take-off speed in jumping mantises depends on body size and a power-limited mechanism. Journal of Experimental Biology, 219(14), 2127-2136.
15	Mantise	Stagmomantis theophila-Adult female	939.2	1.12	65.9	23.1	16.9954	1.73299	15.9621	589.066	8.93879	9.51745	data based on mean values	Sutton, G. P., Doroshenko, M., Cullen, D. A., & Burrows, M. (2016). Take-off speed in jumping mantises depends on body size and a power-limited mechanism. Journal of Experimental Biology, 219(14), 2127-2136.
16	Mantise	Stagmomautis theophila-Fifth instar	85.7	0.8	30	45.6	26.6667	2.71915	2.28533	27.424	0.914133	10.6667	data based on mean values	Burrows, M., Cullen, D. A., Dorosenko, M., & Sutton, G. P. (2015). Mantises exchange angular momentum between three rotating body parts to jump precisely to targets. Current Biology, 25(6), 786-789.
17	Mantise	Stagmomautis theophila-Sixth instar	172.1	1	33.8	38	29.5858	3.0168	5.09172	86.05	2.54586	14.7929	data based on mean values	Burrows, M., Cullen, D. A., Dorosenko, M., & Sutton, G. P. (2015). Mantises exchange angular momentum between three rotating body parts to jump precisely to targets. Current Biology, 25(6), 786-789.
18	Mantise	Stagmomautis theophila-Seventh instar	355.6	1	37.7	38.2	26.5252	2.70472	9.43236	177.8	4.71618	13.2626	data based on mean values	Burrows, M., Cullen, D. A., Dorosenko, M., & Sutton, G. P. (2015). Mantises exchange angular momentum between three rotating body parts to jump precisely to targets. Current Biology, 25(6), 786-789.
19	Mirid	Microtechnites bractatus	3	0.8	6	60.4	133.333	13.5957	0.4	0.96	0.16	53.3333	data based on highest take-off velocity value	Burrows, M., & Dorosenko, M. (2017). Jumping performance of flea hoppers and other mirid bugs (Hemiptera, Miridae). Journal of Experimental Biology, 220(9), 1606-1617.
20	Mirid	Orthocephalus saltator	8.1	0.6	8	3.4	75	7.6476	0.6075	1.458	0.18225	22.5	data based on highest take-off velocity value	Burrows, M., & Dorosenko, M. (2017). Jumping performance of flea hoppers and other mirid bugs (Hemiptera, Miridae). Journal of Experimental Biology, 220(9), 1606-1617.
21	Mirid	Phytocoris varipes-male	8.6	1	12	47.3	83.3333	8.49733	0.716667	4.3	0.358333	41.6667	data based on highest take-off velocity value	Burrows, M., & Dorosenko, M. (2017). Jumping performance of flea hoppers and other mirid bugs (Hemiptera, Miridae). Journal of Experimental Biology, 220(9), 1606-1617.
22	Mirid	Phytocoris varipes-female	11.2	1	10	57.2	100	10.1968	1.12	5.6	0.56	50	data based on highest take-off velocity value	Burrows, M., & Dorosenko, M. (2017). Jumping performance of flea hoppers and other mirid bugs (Hemiptera, Miridae). Journal of Experimental Biology, 220(9), 1606-1617.
23	Mirid	Plagiognathus sp.	2.3	0.6	10	84.6	60	6.11808	0.138	0.414	0.0414	18	data based on highest take-off velocity value	Burrows, M., & Dorosenko, M. (2017). Jumping performance of flea hoppers and other mirid bugs (Hemiptera, Miridae). Journal of Experimental Biology, 220(9), 1606-1617.
24	Moth	Idaea seriata	4.6	0.7	8	63.4	87.5	8.9222	0.4025	1.127	0.140875	30.625	data based on highest take-off velocity value	Burrows, M., & Dorosenko, M. (2015). Jumping mechanisms and strategies in moths (Lepidoptera). Journal of Experimental Biology, 218(11), 1655-1666.
25	Moth	Hofmannophila pseudospretella	5.4	1.2	22	42.3	54.5455	5.56189	0.294545	3.888	0.176727	32.7273	data based on highest take-off velocity value	Burrows, M., & Dorosenko, M. (2015). Jumping mechanisms and strategies in moths (Lepidoptera). Journal of Experimental Biology, 218(11), 1655-1666.
26	Moth	Acleris sparsana	6.3	0.8	21	65.8	38.0952	3.88449	0.24	2.016	0.096	15.2381	data based on highest take-off velocity value	Burrows, M., & Dorosenko, M. (2015). Jumping mechanisms and strategies in moths (Lepidoptera). Journal of Experimental Biology, 218(11), 1655-1666.
27	Moth	Epiphyas postvittana	7.7	1	11	55	90.9091	9.26982	0.7	3.85	0.35	45.4545	data based on highest take-off velocity value	Burrows, M., & Dorosenko, M. (2015). Jumping mechanisms and strategies in moths (Lepidoptera). Journal of Experimental Biology, 218(11), 1655-1666.
28	Moth	Crambus pascuella	11.9	0.9	23	49.9	39.1304	3.99005	0.465652	4.8195	0.209543	17.6087	data based on highest take-off velocity value	Burrows, M., & Dorosenko, M. (2015). Jumping mechanisms and strategies in moths (Lepidoptera). Journal of Experimental Biology, 218(11), 1655-1666.
29	Moth	Camptogramma bilineata	14.6	1	16	78.9	62.5	6.373	0.9125	7.3	0.45625	31.25	data based on highest take-off velocity value	Burrows, M., & Dorosenko, M. (2015). Jumping mechanisms and strategies in moths (Lepidoptera). Journal of Experimental Biology, 218(11), 1655-1666.
30	Moth	Xanthorhoe fluctuate	17.4	1	18	75.2	55.5556	5.66489	0.966667	8.7	0.483333	27.7778	data based on highest take-off velocity value	Burrows, M., & Dorosenko, M. (2015). Jumping mechanisms and strategies in moths (Lepidoptera). Journal of Experimental Biology, 218(11), 1655-1666.
31	Moth	Udea olivalis	19.1	1	24	69	41.6667	4.24867	0.795833	9.55	0.397917	20.8333	data based on highest take-off velocity value	Burrows, M., & Dorosenko, M. (2015). Jumping mechanisms and strategies in moths (Lepidoptera). Journal of Experimental Biology, 218(11), 1655-1666.
32	Moth	Apamea lithoxylaea	220.9	0.8	26	67.9	30.7692	3.13748	6.79692	70.688	2.71877	12.3077	data based on highest take-off velocity value	Burrows, M., & Dorosenko, M. (2015). Jumping mechanisms and strategies in moths (Lepidoptera). Journal of Experimental Biology, 218(11), 1655-1666.
33	Bush cricket	Pholidoptera griseoaptera-male	415	1.51	30.6	33.8	49.3464	5.03175	20.4788	473.121	15.4615	37.2565	data based on mean values	Burrows, M., & Morris, O. (2003). Jumping and kicking in bush crickets. Journal of Experimental Biology, 206(6), 1035-1049.
34	Bush cricket	Conocephalus dorsalis-female	250	1	21	56.8	47.619	4.85562	11.9048	125	5.95238	23.8095	data based on mean values	Burrows, M., & Morris, O. (2003). Jumping and kicking in bush crickets. Journal of Experimental Biology, 206(6), 1035-1049.
35	Lacewing	Chrysoperla carnea	10.7	1	19	137	52.6316	5.36674	0.563158	5.35	0.281579	26.3158	data based on highest take-off velocity value	Burrows, M., & Dorosenko, M. (2014). Jumping mechanisms in lacewings (Neuroptera, Chrysopidae and Hemerobiidae). Journal of Experimental Biology, 217, 4252-4261.
36	Lacewing	Micromus variegatus	3.5	0.6	10	120	60	6.11808	0.21	0.63	0.063	18	data based on highest take-off velocity value	Burrows, M., & Dorosenko, M. (2014). Jumping mechanisms in lacewings (Neuroptera, Chrysopidae and Hemerobiidae). Journal of Experimental Biology, 217, 4252-4261.
37	Wingless stick insect	Timema chumash	47.5	0.9	12	38.9	75	7.6476	3.5625	19.2375	1.60312	33.75	data based on highest take-off velocity value, take-off angle based on mean value	Burrows, M. (2008). Jumping in a wingless stick insect, Timema chumash (Phasmatodea, Timematodea, Timematidae). Journal of Experimental Biology, 211(7), 1021-1028.
38	Ant	Harpegnathos saltator	32	0.69	16	13.6	43.125	4.39737	1.38	7.6176	0.4761	14.8781	data based on highest take-off velocity value, take-off angle based on mean value	Urbani, C. B., Boyan, G. S., Blarer, A., Billen, J., & Ali, T. M. (1994). A novel mechanism for jumping in the indian antHarpegnathos saltator (Jerdon)(Formicidae, Ponerinae). Experientia, 50(1), 63-71.
39	Caddis flies	Limnephilus marmoratus	50	1.1	17	61.7	64.7059	6.59793	3.23529	30.25	1.77941	35.5882	data based on highest take-off velocity value, take-off angle based on mean value	Burrows, M., & Dorosenko, M. (2015). Jumping mechanisms in adult caddis flies (Insecta, Trichoptera). Journal of Experimental Biology, 218(17), 2764-2774.

## Sheet: Catapult
			Morphology	Kinematics				Kinetics		Jumping Energetics
S/N	Animal	Species	Body Mass, m (mg)	Take-off Velocity, v (m/sec)	Time to Take-off, t (ms)	Take-off angle, θ (deg)	Acceleration, a (m/sec2) [a=v/t]	g-force, g-f [g-f=a/9.81]	Force at Take-off, F (mN) [F=ma]	Kinetic Energy, KE (μJ) [KE=0.5mv2]	Jumping Power, P (mW) [P=KE/t]	Power / Mass, SP (W/kg) [P/m]	Comment	Reference
1	Locust	Schistocerca gregaria-male	1700	3.2	27	45	118.519	12.0851	201.481	8704	322.37	189.63	data based on highest take-off velocity value, take-off angle assumed	Bennet-Clark, H. C. (1975). The energetics of the jump of the locust Schistocerca gregaria. Journal of Experimental Biology, 63(1), 53-83.
2	Shore bug	Saldula saltatoria	2.1	1.8	3.4	55	529.412	53.983	1.11176	3.402	1.00059	476.471	data based on highest take-off velocity value, take-off angle based on mean value	Burrows, M. (2009). Jumping strategies and performance in shore bugs (Hemiptera, Heteroptera, Saldidae). Journal of Experimental Biology, 212(1), 106-115.
3	Froghopper	Neophilaenus exclamationis	3.2	4.2	1	55	4200	428.266	13.44	28.224	28.224	8820	data based on highest take-off velocity value	Burrows, M. (2006). Jumping performance of froghopper insects. Journal of Experimental Biology, 209(23), 4607-4621.
4	Froghopper	Philaenus spumarius	12.3	4.7	0.875	46.8	5371.43	547.714	66.0686	135.854	155.261	12622.9	data based on highest take-off velocity value, take-off angle based on mean value	Burrows, M. (2006). Jumping performance of froghopper insects. Journal of Experimental Biology, 209(23), 4607-4621.
5	Froghopper	Lepyronia coleoptrata	17.6	4	1.5	90	2666.67	271.915	46.9333	140.8	93.8667	5333.33	data based on mean values	Burrows, M. (2006). Jumping performance of froghopper insects. Journal of Experimental Biology, 209(23), 4607-4621.
6	Froghopper	Cercopis vulnerata	32.9	3.8	1.5	45	2533.33	258.319	83.3467	237.538	158.359	4813.33	data based on highest take-off velocity value	Burrows, M. (2006). Jumping performance of froghopper insects. Journal of Experimental Biology, 209(23), 4607-4621.
7	Plant lice	Cacopsylla peregrina	1	2.5	0.4	80	6250	637.3	6.25	3.125	7.8125	7812.5	data based on highest take-off velocity value, take-off angle based on mean value	Burrows, M. (2012). Jumping mechanisms in jumping plant lice (Hemiptera, Sternorrhyncha, Psyllidae). Journal of Experimental Biology, 215(20), 3612-3621.
8	Plant lice	Psyllopsis fraxini	1.5	1.9	0.8	62	2375	242.174	3.5625	2.7075	3.38437	2256.25	data based on highest take-off velocity value, take-off angle based on mean value	Burrows, M. (2012). Jumping mechanisms in jumping plant lice (Hemiptera, Sternorrhyncha, Psyllidae). Journal of Experimental Biology, 215(20), 3612-3621.
9	Plant lice	Psylla alni	3.6	2.7	1	76	2700	275.314	9.72	13.122	13.122	3645	data based on highest take-off velocity value, take-off angle based on mean value	Burrows, M. (2012). Jumping mechanisms in jumping plant lice (Hemiptera, Sternorrhyncha, Psyllidae). Journal of Experimental Biology, 215(20), 3612-3621.
10	Long-legged Leafhopper	Aphrodes makarovi	18.4	2.9	2.75	37.1	1054.55	107.53	19.4036	77.372	28.1353	1529.09	data based on highest take-off velocity value, take-off angle based on mean value	Burrows, M. (2007). Kinematics of jumping in leafhopper insects (Hemiptera, Auchenorrhyncha, Cicadellidae). Journal of Experimental Biology, 210(20), 3579-3589.
11	Long-legged Leafhopper	Cicadella vividis-female	19	1.6	5	34.3	320	32.6298	6.08	24.32	4.864	256	data based on highest take-off velocity value, take-off angle based on mean value	Burrows, M. (2007). Kinematics of jumping in leafhopper insects (Hemiptera, Auchenorrhyncha, Cicadellidae). Journal of Experimental Biology, 210(20), 3579-3589.
12	Long-legged Leafhopper	Cicadella vividis-male	10.9	1.6	5	34.3	320	32.6298	3.488	13.952	2.7904	256	data based on highest take-off velocity value, take-off angle based on mean value	Burrows, M. (2007). Kinematics of jumping in leafhopper insects (Hemiptera, Auchenorrhyncha, Cicadellidae). Journal of Experimental Biology, 210(20), 3579-3589.
13	Long-legged Leafhopper	Graphocephala fennahi	13	1.85	4.5	29.5	411.111	41.9202	5.34444	22.2462	4.94361	380.278	data based on highest take-off velocity value, take-off angle based on mean value	Burrows, M. (2007). Kinematics of jumping in leafhopper insects (Hemiptera, Auchenorrhyncha, Cicadellidae). Journal of Experimental Biology, 210(20), 3579-3589.
14	Long-legged Leafhopper	Iassus Nymphs	4	2	2.5	45	800	81.5744	3.2	8	3.2	800	data based on highest take-off velocity value	Burrows, M. (2007). Kinematics of jumping in leafhopper insects (Hemiptera, Auchenorrhyncha, Cicadellidae). Journal of Experimental Biology, 210(20), 3579-3589.
15	Short-legged Leafhopper	Cephalelus angustatus	11.4	2	2	56.3	1000	101.968	11.4	22.8	11.4	1000	data based on highest take-off velocity value, take-off angle based on mean value	Burrows, M., & Sutton, G. P. (2008). The effect of leg length on jumping performance of short-and long-legged leafhopper insects. Journal of Experimental Biology, 211(8), 1317-1325.
16	Short-legged Leafhopper	Ulopa reticulata	2.5	2.3	1	56.3	2300	234.526	5.75	6.6125	6.6125	2645	data based on highest take-off velocity value, take-off angle based on mean value	Burrows, M., & Sutton, G. P. (2008). The effect of leg length on jumping performance of short-and long-legged leafhopper insects. Journal of Experimental Biology, 211(8), 1317-1325.
17	Flea	Archaeopsyllus erinacei	1	1.9	1.2	45	1583.33	161.449	1.58333	1.805	1.50417	1504.17	data based on highest take-off velocity value	Sutton, G. P., & Burrows, M. (2011). Biomechanics of jumping in the flea. Journal of Experimental Biology, 214(5), 836-847.
18	Flea	Spilopsyllus cuniculus	0.45	1	0.75	50	1333.33	135.957	0.6	0.225	0.3	666.667	data based on highest take-off velocity value	Bennet-Clark, H. C., & Lucey, E. C. A. (1967). The jump of the flea: a study of the energetics and a model of the mechanism. Journal of Experimental Biology, 47(1), 59-76.
19	Treehopper	Publilia concava	4	2.6	1.1	44	2363.64	241.015	9.45455	13.52	12.2909	3072.73	data based on highest take-off velocity value	Burrows, M. (2013). Jumping mechanisms of treehopper insects (Hemiptera, Auchenorrhyncha, Membracidae). Journal of Experimental Biology, 216(5), 788-799.
20	Treehopper	Entylia carinata	5.3	2.7	1.1	44	2454.55	250.285	13.0091	19.3185	17.5623	3313.64	data based on highest take-off velocity value	Burrows, M. (2013). Jumping mechanisms of treehopper insects (Hemiptera, Auchenorrhyncha, Membracidae). Journal of Experimental Biology, 216(5), 788-799.
21	Treehopper	Campylenchia latipes	7	2.3	1.2	73	1916.67	195.439	13.4167	18.515	15.4292	2204.17	data based on highest take-off velocity value	Burrows, M. (2013). Jumping mechanisms of treehopper insects (Hemiptera, Auchenorrhyncha, Membracidae). Journal of Experimental Biology, 216(5), 788-799.
22	Treehopper	Sextius sp.	24	2.1	1.8	61	1166.67	118.963	28	52.92	29.4	1225	data based on highest take-off velocity value	Burrows, M. (2013). Jumping mechanisms of treehopper insects (Hemiptera, Auchenorrhyncha, Membracidae). Journal of Experimental Biology, 216(5), 788-799.
23	Treehopper	Carynota marmorata	25	2.5	2.5	82	1000	101.968	25	78.125	31.25	1250	data based on highest take-off velocity value	Burrows, M. (2013). Jumping mechanisms of treehopper insects (Hemiptera, Auchenorrhyncha, Membracidae). Journal of Experimental Biology, 216(5), 788-799.
24	Treehopper	Stictocephala bisonia	28	2.7	3.5	54	771.429	78.661	21.6	102.06	29.16	1041.43	data based on highest take-off velocity value	Burrows, M. (2013). Jumping mechanisms of treehopper insects (Hemiptera, Auchenorrhyncha, Membracidae). Journal of Experimental Biology, 216(5), 788-799.
25	Treehopper	Ceresa basalis	33	2	3.4	52	588.235	59.9812	19.4118	66	19.4118	588.235	data based on highest take-off velocity value	Burrows, M. (2013). Jumping mechanisms of treehopper insects (Hemiptera, Auchenorrhyncha, Membracidae). Journal of Experimental Biology, 216(5), 788-799.
26	Treehopper	Telamona compacta	41	1.9	3.4	62	558.824	56.9821	22.9118	74.005	21.7662	530.882	data based on highest take-off velocity value	Burrows, M. (2013). Jumping mechanisms of treehopper insects (Hemiptera, Auchenorrhyncha, Membracidae). Journal of Experimental Biology, 216(5), 788-799.
27	Flea Beetle	Aphthona atrocaerulea	0.64	1.7	1.5	14	1133.33	115.564	0.725333	0.9248	0.616533	963.333	data based on mean values	Brackenbury, J. O. H. N., & Wang, R. I. C. H. A. R. D. (1995). Ballistics and visual targeting in flea-beetles (Alticinae). Journal of Experimental Biology, 198(9), 1931-1942.
28	Flea Beetle	Longitarsus gracilis	2.75	2.7	1.4	72	1928.57	196.653	5.30357	10.0237	7.15982	2603.57	data based on mean values	Brackenbury, J. O. H. N., & Wang, R. I. C. H. A. R. D. (1995). Ballistics and visual targeting in flea-beetles (Alticinae). Journal of Experimental Biology, 198(9), 1931-1942.
29	Flea Beetle	Psylliodes dulcamarae	6.11	2.34	2.1	54	1114.29	113.621	6.80829	16.728	7.96569	1303.71	data based on mean values	Brackenbury, J. O. H. N., & Wang, R. I. C. H. A. R. D. (1995). Ballistics and visual targeting in flea-beetles (Alticinae). Journal of Experimental Biology, 198(9), 1931-1942.
30	Flea Beetle	Chalcoides aurata	2.7	0.83	3.6	51	230.556	23.5093	0.6225	0.930015	0.258337	95.6806	data based on mean values	Brackenbury, J. O. H. N., & Wang, R. I. C. H. A. R. D. (1995). Ballistics and visual targeting in flea-beetles (Alticinae). Journal of Experimental Biology, 198(9), 1931-1942.
31	Flea Beetle	Podagrica fuscicornis	5.94	0.72	5.8	53	124.138	12.6581	0.737379	1.53965	0.265457	44.6897	data based on mean values	Brackenbury, J. O. H. N., & Wang, R. I. C. H. A. R. D. (1995). Ballistics and visual targeting in flea-beetles (Alticinae). Journal of Experimental Biology, 198(9), 1931-1942.
32	Flea Beetle	Altica lythri	12.16	0.75	7.7	54	97.4026	9.93195	1.18442	3.42	0.444156	36.526	data based on mean values	Brackenbury, J. O. H. N., & Wang, R. I. C. H. A. R. D. (1995). Ballistics and visual targeting in flea-beetles (Alticinae). Journal of Experimental Biology, 198(9), 1931-1942.
33	Planthopper	Issus coleoptratus-females	30	3.8	1.25	52	3040	309.983	91.2	216.6	173.28	5776	data based on highest take-off velocity value	Burrows, M. (2009). Jumping performance of planthoppers (Hemiptera, Issidae). Journal of Experimental Biology, 212(17), 2844-2855.
34	Planthopper	Issus coleoptratus-male	22	5.5	0.78	56	7051.28	719.005	155.128	332.75	426.603	19391	data based on highest take-off velocity value	Burrows, M. (2009). Jumping performance of planthoppers (Hemiptera, Issidae). Journal of Experimental Biology, 212(17), 2844-2855.
35	Flatid Planthopper	Colgar peracutum	20.8	3.2	1.8	57	1777.78	181.276	36.9778	106.496	59.1644	2844.44	data based on highest take-off velocity value	Burrows, M. (2014). Jumping mechanisms in flatid planthoppers (Hemiptera, Flatidae). Journal of Experimental Biology, 217(14), 2590-2600.
36	Flatid Planthopper	Siphanta acuta	14.2	2.8	1.4	90	2000	203.936	28.4	55.664	39.76	2800	data based on highest take-off velocity value, take-off angle based on mean value	Burrows, M. (2014). Jumping mechanisms in flatid planthoppers (Hemiptera, Flatidae). Journal of Experimental Biology, 217(14), 2590-2600.
37	Flatid Planthopper	Metcalfa pruinosa-adults	9.6	2.9	1.7	50	1705.88	173.945	16.3765	40.368	23.7459	2473.53	data based on highest take-off velocity value	Burrows, M. (2014). Jumping mechanisms in flatid planthoppers (Hemiptera, Flatidae). Journal of Experimental Biology, 217(14), 2590-2600.
38	Flatid Planthopper	Metcalfa pruinosa-nymphs	2.6	2.2	1.7	100	1294.12	131.959	3.36471	6.292	3.70118	1423.53	data based on highest take-off velocity value	Burrows, M. (2014). Jumping mechanisms in flatid planthoppers (Hemiptera, Flatidae). Journal of Experimental Biology, 217(14), 2590-2600.
39	Dictyopharid Planthopper	Engela minuta	5.7	5.8	1.2	35	4833.33	492.845	27.55	95.874	79.895	14016.7	data based on highest take-off velocity value	Burrows, M. (2014). Jumping mechanisms in dictyopharid planthoppers (Hemiptera, Dicytyopharidae). Journal of Experimental Biology, 217(3), 402-413.
40	Dictyopharid Planthopper	Thanatodictya praeferrata	7.8	4.4	1.2	68	3666.67	373.883	28.6	75.504	62.92	8066.67	data based on highest take-off velocity value	Burrows, M. (2014). Jumping mechanisms in dictyopharid planthoppers (Hemiptera, Dicytyopharidae). Journal of Experimental Biology, 217(3), 402-413.
41	Dictyopharid Planthopper	Raphiophora vitrea	19.3	4	1.2	57	3333.33	339.893	64.3333	154.4	128.667	6666.67	data based on highest take-off velocity value	Burrows, M. (2014). Jumping mechanisms in dictyopharid planthoppers (Hemiptera, Dicytyopharidae). Journal of Experimental Biology, 217(3), 402-413.
42	Dictyopharid Planthopper	Dictyophara europaea	26.2	4.4	2	75	2200	224.33	57.64	253.616	126.808	4840	data based on highest take-off velocity value	Burrows, M. (2014). Jumping mechanisms in dictyopharid planthoppers (Hemiptera, Dicytyopharidae). Journal of Experimental Biology, 217(3), 402-413.
